# Supplementary material for: Media use among children with ASD: Perspectives and concerns of parents
Source: PLoS One. 2025 Oct 13;20(10):e0332504. doi: 10.1371/journal.pone.0332504 (PMC12517494; doi:10.1371/journal.pone.0332504)
Supplement: S6 Appendix — (XLSX) [file pone.0332504.s006.xlsx]

## Sheet: Children´s media use
id	Group	HaNu[Geraet1][1]	HaNu[Geraet1][2]	HaNu[Geraet2][1]	HaNu[Geraet2][2]	HaNu[Geraet3][1]	HaNu[Geraet3][2]	HaNu[Geraet4][1]	HaNu[Geraet4][2]	HaNu[Geraet5][1]	HaNu[Geraet5][2]	HaNu[Geraet6][1]	HaNu[Geraet6][2]	HaNu[Geraet7][1]	HaNu[Geraet7][2]	HaNu[Geraet8][1]	HaNu[Geraet8][2]	EigGer[SQ001]	EigGer[SQ002]	EigGer[SQ003]	EigGer[SQ004]	EigGer[SQ005]	KiZim	Zeit[Geraet1][1]	Zeit[Geraet1][2]	Zeit[Geraet2][1]	Zeit[Geraet2][2]	Zeit[Geraet3][1]	Zeit[Geraet3][2]	Zeit[Geraet4][1]	Zeit[Geraet4][2]	Zeit[Geraet5][1]	Zeit[Geraet5][2]	Zeit[Geraet6][1]	Zeit[Geraet6][2]	Altreg	Altreg_eng	Altreg[other]	Altreg1	Altreg_code	Altreg_Zahl	MeZeitTag[inWo_Stunde]	MeZeitTag[inWo_Minute]	MeZeitTag[WoEnd_Stunde]	MeZeitTag[WoEnd_Minute]	MeZeitTag_Wo_Minuten	MeZeitTag_WoEnd_Minuten	GruNut[Grund1]	GruNut[Grund2]
1	ASD	1	2	1	3	1	3	1	1	1	3	0		1	1	1	0	1	1	1	0	1	2	1	1	2	3	2	3	1	1	0	0	3	3	Mein Kind nutzt digitale Medien täglich	My child uses digital media every day	9		1	9	2		4		120	240	3	1
4	TD	1	0	1	2	1	1	0		1	3	1	3	0		0		0	0	0	0	0	0	0	0	1	1	0	0	0	0	2	3	1	2	Mein Kind nutzt digitale Medien täglich	My child uses digital media every day	7		1	7	1	0	2	0	60	120	3	1
5	TD	1	0	1	0	1	2	0		1	2	1	2	0		1	1	0	0	0	0	0	0	0	0	0	0	1	1	0	0	2	2	2	2	Mein Kind nutzt digitale Medien bisher nicht täglich	My child does not use digital media every day yet		12	0	12	0	45	1	60-70	45	65	0	1
6	TD	1	2	1	1	1	3	0		1	3	1	2	0		0		1	1	0	0	0	1	1	1	0	0	2	3	0	0	1	2	1	2	Mein Kind nutzt digitale Medien täglich	My child uses digital media every day	7		1	7	2	0	4	0	120	240	3	2
7	TD	1	0	1	3	1	0	1	0	1	1	1	0	0		0		0	0	0	0	0	1	0		1	3	0		0		0		2	2	Mein Kind nutzt digitale Medien bisher nicht täglich	My child does not use digital media every day yet		10	0	10	0	35	1	30	35	90	0	0
10	TD	1	0	1	0	1	3	1	1	1	2	1	2	0		0		1	0	0	0	0	0	0	1	0	0	2	3	0	2	3	4	0	2	Mein Kind nutzt digitale Medien täglich	My child uses digital media every day	3.5		1	3.5	1	30	2	0	90	120	1	1
15	TD	1	1	1	1	1	3	1	1	1	3	1	3	0		0		1	0	0	0	0	1	1	0	0	0	2	2	0	2	1	1	2	2	Mein Kind nutzt digitale Medien täglich	My child uses digital media every day	9		1	9	2		2		120	120	3	1
18	TD	1	0	1	3	1	3	1	2	1	2	1	1	1	3	0		1	0	1	1	1	1	0	0	2	1	2	3	0	3	1	2	1	2	Mein Kind nutzt digitale Medien täglich	My child uses digital media every day	9		1	9	1	0	2	0	60	120	2	2
20	TD	1	0	1	2	1	2	1	3	1	3	1	3	1	3	1	0	1	0	1	1	1	1	2	4	2	4	2	4	2	4	1	1	1	1	Mein Kind nutzt digitale Medien täglich	My child uses digital media every day	7		1	7	1-2		2		90	120	2	3
21	TD	1	1	1	1	1	3	1	2	1	3	0		0		0		1	0	0	1	1	1	1	0	0	1	2	2	0	2	0	0	2	3	Mein Kind nutzt digitale Medien täglich	My child uses digital media every day	6		1	6	1		2		60	120	2	3
22	TD	1	0	1	3	1	1	1	3	1	0	1	1	0		0		0	0	1	0	0	0	0	0	3	2	0	0	2	3	0	0		2	Mein Kind nutzt digitale Medien täglich	My child uses digital media every day	8		1	8	1	0	2	0	60	120	3	2
24	TD	1	0	1	1	1	1	1	1	1	2	1	3	0		0		0	0	0	0	0	1	0	0	1	1	1	1	1	1	2	2	2	2	Mein Kind nutzt digitale Medien täglich	My child uses digital media every day	6		1	6	1	0	3	0	60	180	1	1
27	TD	1	0	0		1	2	0		0		1	2	0		0		0	0	0	0	0	0	0	0	0	0	2	2	0	0	2	2	0	0	Mein Kind nutzt digitale Medien täglich	My child uses digital media every day	3		1	3	1	0	1	30	60	90	1	1
30	TD	1	1	1		1	1	0		1	2	1	2	1		1	1	0	0	0	0	0	0	0		0		0		0		0			2	Mein Kind nutzt digitale Medien bisher nicht täglich	My child does not use digital media every day yet		12	0	12	0	10	1-2		10	90	1	1
32	TD	1	0	1	0	1	0	0		1	1	1	0	1	0	0		0	0	0	0	0	0	0	0	0	0	0	1	0	0	0	1	1	2	Mein Kind nutzt digitale Medien bisher nicht täglich	My child does not use digital media every day yet		14	0	14	0	30	1	30	30	90	0	0
33	TD	1	3	1	3	1	3	1	3	1	3	1	3	0		0		1	0	1	1	1	1	1	1	3	4	3	4	3	4	1	1	2	3	Mein Kind nutzt digitale Medien täglich	My child uses digital media every day	6		1	6	2		3		120	180	3	1
34	ASD	1	0	1	3	1	1	1	0	1	1	1	2	1	0	1	1	0	0	1	0	0	0	0	0	2	3	0	1	0	0	2	2	1	2	Mein Kind nutzt digitale Medien täglich	My child uses digital media every day	3		1	3	2	0	2	0	120	120	1	2
35	TD	1	0	1	2	1	0	1	1	1	3	1	3	1	2	1	1	0	0	1	0	0	0	0	0	1	1	0	0	0	1	1	2	2	2	Mein Kind nutzt digitale Medien täglich	My child uses digital media every day	4		1	4	1	30	3	0	90	180	3	2
36	TD	1	1	1	1	1	0	1	1	1	1	1	3	0		1	1	0	0	0	0	0	0	0	0	1	1	0	0	2	0	2	2	2	2	Mein Kind nutzt digitale Medien bisher nicht täglich	My child does not use digital media every day yet		10	0	10		30	1	0	30	60	1	1
37	TD	1	0	1	2	1	0	1	1	1	2	1	2	1	0	1	0	0	0	1	0	0	1	0	0	1	2	0	0	0	1	1	1	1	2	Mein Kind nutzt digitale Medien täglich	My child uses digital media every day	5		1	5	0	30	0	45	30	45	2	2
38	TD	1	0	1	2	1	0	1	0	0		1	3	0		1	2	0	0	0	0	0	0	0	0	2	2	0	0	0	0	2	2	1	2	Mein Kind nutzt digitale Medien bisher nicht täglich	My child does not use digital media every day yet			0		1		1		60	60	2	2
40	TD	1	0	1	1	1	0	0		1	2	1	3	0		1	2	0	0	0	0	0	0	0	0	0	1	0	0	0	0	2	3	0	2	Mein Kind nutzt digitale Medien bisher nicht täglich	My child does not use digital media every day yet		11	0	11	0	30	2	0	30	120	0	1
41	TD	1	0	1	3	1	2	0		1	2	1	2	0		1	1	0	0	1	0	0	1	0	0	2	2	1	2	0	0	1	1	1	2	Mein Kind nutzt digitale Medien täglich	My child uses digital media every day	6		1	6	1	0	2	0	60	120	3	2
42	TD	1	3	0	0	1	1	1	1	0		1	0	0		1	0	0	0	0	0	0	1	2	2	0		1	1	1	1	0	0	0		Mein Kind nutzt digitale Medien täglich	My child uses digital media every day	9		1	9	0	30	0	45	30	45	3	1
58	TD	1	0	1	0	1	0	1	1	1	1	1	3	0		1	1	0	0	0	0	0	0	0	0	0	0	0	0	0	2	1	2	0	1	Mein Kind nutzt digitale Medien bisher nicht täglich	My child does not use digital media every day yet		12	0	12		0	1		0	60	1	1
60	TD	1	0	1	1	1	0	1	1	1	2	1	3	1	2	1	0	0	0	0	0	0	0	0	0	0	1	0	0	0	1	2	2	1	2	Mein Kind nutzt digitale Medien bisher nicht täglich	My child does not use digital media every day yet		14	0	14	0	20	1	0	20	60	0	1
61	TD	1	0	1	3	1	3	1	2	1	1	1	3	0		1	1	1	0	0	0	1	1	0	0	1	1	1	1	1	1	2	3	1	1	Mein Kind nutzt digitale Medien täglich	My child uses digital media every day	6		1	6	1		1		60	60	2	1
70	TD	1	0	1	2	1	1	1	2	1	2	1	2	0		1	1	0	0	1	0	0	0	0	0	1	2	1	1	1	2	2	2	0	2	Mein Kind nutzt digitale Medien täglich	My child uses digital media every day	5		1	5		30	1	30	30	90	2	2
71	TD	1	2	0		1	2	1	0	0		1	3	0		1	1	0	0	0	0	0	0	0		0		0		0		2		1		Mein Kind nutzt digitale Medien bisher nicht täglich	My child does not use digital media every day yet		10	0	10		30	1		30	60	0	1
78	ASD	1	0	1	3	1	3	1	1	1	3	1	3	1	3	1	2	0	0	1	0	0	0	0	1	3	2	2	2	1	1	3	3	2	2	Mein Kind nutzt digitale Medien täglich	My child uses digital media every day	6		1	6	1-2	30	1-2	30	90	90	2	3
89	ASD	0	0	1	2	1	1	1	2	1	2	1	3	0		0		0	0	0	0	1	0	0	0	2	2	0	0	1	1	2	2	0	2	Mein Kind nutzt digitale Medien täglich	My child uses digital media every day	5		1	5	1		1-2		60	90	2	2
92	TD	1	3	1	3	1	3	0		1	3	1	3	0		0		1	0	1	1	0	1	2	3	2	3	1	3	0	0	1	2	2	3	Mein Kind nutzt digitale Medien täglich	My child uses digital media every day	4		1	4	1		2		60	120	3	3
95	TD	1	0	1	0	1	2	1	1	1	3	1	3	1	0	1	0	1	0	0	0	1	2	0	0	0	0	1	2	0	1	2	2	1	2	Mein Kind nutzt digitale Medien bisher nicht täglich	My child does not use digital media every day yet		13	0	13	2		4		120	240		1
98	TD	1	0	1	0	1	2	1	3	1	3	1	0	0		0		0	0	0	0	1	0	0	0	0	0	1	2	2	2	0	2	2	2	Mein Kind nutzt digitale Medien täglich	My child uses digital media every day	5		1	5	1		2		60	120	3	1
101	TD	1	0	1	2	1	0	1	1	1	1	0		1	3	1	1	0	0	1	0	0	0	0	0	2	2	0		1	2	0		1	2	Mein Kind nutzt digitale Medien täglich	My child uses digital media every day	6		1	6	1				60		2	2
108	TD	1	1	1	2	1	0	1	2	1	3	1	2	1	2	1	1	0	0	0	0	0	0	1	1	2	2	0	0	1	2	1	1	2	3	Mein Kind nutzt digitale Medien täglich	My child uses digital media every day	5		1	5	1	30	3	0	90	180	3	1
109	TD	1	1	1	1	1	3	1	2	1	2	1	0	1	1	1	0	1	0	0	1	1	1	0	0	1	1	1	2	0	2	0	0	0	1	Mein Kind nutzt digitale Medien täglich	My child uses digital media every day	10		1	10	1	0	2	0	60	120	1	1
113	TD	1	0	1	3	1	2	0		1	1	1	3	1	3	1	1	0	0	1	0	0	1	0	0	1	2	1	1	0	0	2	2	1	1	Mein Kind nutzt digitale Medien täglich	My child uses digital media every day	3		1	3	0	45	1	30	45	90	1	2
115	TD	1	0	1	3	1	1	1	1	1	1	1	1	1	2	1	0	0	0	1	0	0	1	0	0	2	2	1	1	0	2	1	1	0	2	Mein Kind nutzt digitale Medien täglich	My child uses digital media every day	9		1	9	1	0	2	0	60	120	2	1
116	TD	1	0	1	2	1	1	1	1	1	3	1	3	0		1	1	0	0	0	0	0	0	0	0	2	2	1	1	1	1	2	2	2	3	Mein Kind nutzt digitale Medien täglich	My child uses digital media every day	6		1	6	1	30	2	30	90	150	3	2
117	TD	1	0	1	1	1	2	1	1	1	2	1	2	1	0	1	1	1	0	0	1	0	1	0	0	2	2	2	2	0	2	3	3	0	3	Mein Kind nutzt digitale Medien täglich	My child uses digital media every day	9		1	9	1	0	2-3 (Filmlänge zzgl 1 Std Handy)	0	60	150	1	2
125	ASD	1	0	1	2	1	3	1	1	1	2	1	3	0		0		1	0	0	1	0	1	0	0	2	3	3	4	2	2	0	0	2	3	Mein Kind nutzt digitale Medien täglich	My child uses digital media every day	8		1	8	4	30	4	0	270	240	2	2
126	ASD	1	1	1	2	1	2	1	2	1	2	1	3	0		0		0	1	1	0	0	1	2	2	1	1	1	2	1	2	2	2	2	2	Mein Kind nutzt digitale Medien täglich	My child uses digital media every day	7		1	7	1	30	2	30	90	150	2	2
133	ASD	1	0	1	1	1	3	1	2	1	3	1	0	1	0	1	0	1	1	1	1	0	1	0	0	1	0	4	4	2	2	0	0	3	3	Mein Kind nutzt digitale Medien täglich	My child uses digital media every day	6		1	6	3		5		180	300	3	1
134	ASD	1	3	1	3	1	3	0		1	3	1	2	1	3	1	0	1	1	1	1	0	1	3	4	3	3	2	2	0	0	2	3	4	4	Mein Kind nutzt digitale Medien täglich	My child uses digital media every day	5		1	5	2	0	4	0	120	240	3	0
135	TD	1	2	1	3	1	0	1	1	1	2	1	3	0		1	0	0	1	0	0	0	1	1	1	1	1	0	0	1	1	2	3	1	2	Mein Kind nutzt digitale Medien täglich	My child uses digital media every day	7		1	7	2	0	3-4	0	120	210	3	1
138	ASD	0		1	3	1	2	1	1	1	3	1	3	0		1	1	0	0	1	1	0	1	0	0	2	4	1	1	2	3	1	2	1	2	Mein Kind nutzt digitale Medien täglich	My child uses digital media every day	3		1	3	1-2	0	2-4	0	90	180	1	3
140	ASD	0		1	3	1	1	1	3	1	3	1	3	1	2	1	2	0	0	1	0	1	0	0	0	1	2	0	0	2	3	2	2	2	3	Mein Kind nutzt digitale Medien täglich	My child uses digital media every day	5		1	5	1	30	3		90	180	2	3
141	TD	1	0	1	1	1	3	1	1	1	3	1	0	1	2	1	0	1	0	1	0	1	1	0	0	1	4	2	2	1	2	1	1	2	3	Mein Kind nutzt digitale Medien täglich	My child uses digital media every day	7		1	7	2	0	4	0	120	240	2	1
142	ASD	1	0	1	1	1	1	1	2	1	3	1	2	1	1	1	1	0	0	0	0	0	0	0	0	0	1	1	1	1	1	1	1	1	1	Mein Kind nutzt digitale Medien täglich	My child uses digital media every day	4		1	4	0	30	1	0	30	60	0	0
145	ASD	0	0	1	2	1	0	1	3	1	0	1	3	0		1	1	0	0	1	0	1	0	0	0	1	2	0	0	2	3	2	2	0	2	Mein Kind nutzt digitale Medien täglich	My child uses digital media every day	6		1	6	2		3		120	180	3	2
148	ASD	1	3	1	0	1	3	1	2	1	1	1	0	1	3	1	0	1	1	0	1	1	1	3	4	0	0	3	4	2	2	0	0	1	1	Mein Kind nutzt digitale Medien täglich	My child uses digital media every day	6		1	6	2	0	3	0	120	180	3	2
152	ASD	1	1	1	0	1	3	1	3	1	3	1	0	0		0		1	1	0	1	1	1	1	3	0	0	3	4	3	4	0	0	1	2	Mein Kind nutzt digitale Medien täglich	My child uses digital media every day	5		1	5	4	0	6	0	240	360	2	2
153	ASD	1	1	1	3	1	2	1	1	1	0	1	3	0		1	0	1	1	1	0	1	2	2	1	3	4	0	2	0	1	1	1	0	0	Mein Kind nutzt digitale Medien täglich	My child uses digital media every day	3		1	3	2	0	3	0	120	180	3	3
155	ASD	1	0	1	3	1	1	1	1	1	1	1	2	0		0		0	0	1	0	0	0	0	0	2	3	1	1	1	1	2	2	0	1	Mein Kind nutzt digitale Medien täglich	My child uses digital media every day	5		1	5	1	0	4	0	60	240	1	1
156	ASD	0		0		1	3	1	1	1	2	0		0		0		1	0	0	1	1	1	3	4	0	0	4	3	1	1	0	0	1	2	Mein Kind nutzt digitale Medien täglich	My child uses digital media every day	6		1	6	4		6		240	360	3	2
157	ASD	1	0	1	2	1	0	0		1	2	1	3	0		1	2	0	0	1	0	0	0	0	0	2	2	0	0	0	0	2	2	2	2	Mein Kind nutzt digitale Medien bisher nicht täglich	My child does not use digital media every day yet		10	0	10	1	30	2		90	120	2	2
160	ASD	0		1	2	1	2	1	1	1	3	1	2	1	3	1	2	0	0	1	0	0	0	0	0	1	1	1	2	1	1	1	1	2	2	Mein Kind nutzt digitale Medien täglich	My child uses digital media every day	6		1	6	1	0	1	30	60	90	3	3
161	ASD	1	0	1	1	1	1	1	2	1	3	1	3	1	1	1	0	0	0	1	0	1	0	0	0	0	1	0	1	2	2	1	1	2	2	Mein Kind nutzt digitale Medien täglich	My child uses digital media every day	6		1	6	1	30	2	0	90	120	2	1
162	ASD	1	0	1	3	1	1	1	2	1	3	1	3	1	1	1	2	0	0	1	1	1	1	0		3	4	0	1	2	3	1	1	2	2	Mein Kind nutzt digitale Medien täglich	My child uses digital media every day	5		1	5	Unser Psychologe meinte ich soll ihm das lassen	daher habe ich mich danach gerichtet	Deswegen schwierig für mich	Zu beantworten			1	3
163	ASD	1	0	0		1	3	1	3	1	3	0		1	1	0		1	0	0	0	1	1	1	1	3	4	2	2	2	2	0	0	3	4	Mein Kind nutzt digitale Medien täglich	My child uses digital media every day	5		1	5	2	0	4	0	120	240	2	1
164	TD	1	2	1	2	1	1	1	2	1	2	1	3	0		1	2	0	1	0	0	1	1	1	2	1	1	0	0	1	3	2	3	2	3	Mein Kind nutzt digitale Medien bisher nicht täglich	My child does not use digital media every day yet		8	0	8	1		3		60	180	1	2
166	TD	1	0	1	3	1	1	1	1	1	3	1	2	1	0	1	1	0	0	0	0	0	0	0	0	2	3	1	1	1	2	1	2	3	4	Mein Kind nutzt digitale Medien täglich	My child uses digital media every day	5		1	5	1		2		60	120	1	2
167	ASD	1	0	1	3	1	2	1	1	1	2	1	1	0		1	1	0	0	1	0	0	1	0	0	1	2	1	2	0	1	1	1	1	1	Mein Kind nutzt digitale Medien täglich	My child uses digital media every day	4		1	4	0	30	1	0	30	60	1	2
168	ASD	1	0	1	2	1	0	1	1	1	2	1	3	0		0		0	0	1	0	0	0	0	0	3	4	0	0	1	1	3	4	2	3	Mein Kind nutzt digitale Medien bisher nicht täglich	My child does not use digital media every day yet		10	0	10	0	30	3	0	30	180	2	2
178	ASD	1	2	1	3	1	1	0		1	1	1	0	0		0		0	0	1	0	0	1	2	2	2	2	1	1	0	0	0	0	1	1	Mein Kind nutzt digitale Medien täglich	My child uses digital media every day	4		1	4	2	0	3	0	120	180	0	0
179	ASD	1	0	1	2	1	3	1	2	1	1	1	1	1	3	1	1	1	0	1	1	1	1	0	0	2	3	1	1	2	3	0	0	0	1	Mein Kind nutzt digitale Medien täglich	My child uses digital media every day	6		1	6	3	0	5	0	180	300	2	1
182	ASD	1	0	1	2	1	1	1	1	1	3	1	3	1	3	0		0	0	1	0	1	1	0	0	1	2	0	1	1	2	2	1	1	2	Mein Kind nutzt digitale Medien täglich	My child uses digital media every day	8		1	8	1		2		60	120		1
183	ASD	1	0	1	2	1	0	1	1	1	1	1	1	1	2	1	1	0	0	0	0	0	0	0	0	1	2	0	0	1	2	1	1	1	2	Mein Kind nutzt digitale Medien täglich	My child uses digital media every day	3		1	3	0	30	2	0	30	120	0	2
191	ASD	1	0	1	3	1	3	1	2	1	3	1	2	1	3	1	0	1	0	1	0	0	1	0	0	3	4	1	4	1	2	2	2	0	3	Mein Kind nutzt digitale Medien täglich	My child uses digital media every day	7		1	7	2	30	3-4	30	150	210	1	2
193	ASD	1	0	1	3	1	2	0		1	3	1	1	1	1	0		0	0	1	0	0	0	0	0	2	2	1	1	0	0	1	1	3	3	Mein Kind nutzt digitale Medien täglich	My child uses digital media every day	3		1	3	2	30	4	0	150	240	1	2
195	TD	1	1	1	2	1	2	0		1	2	1	3	0		0		0	0	0	0	0	0	1	1	1	1	1	1	0	0	2	2	2	2	Mein Kind nutzt digitale Medien täglich	My child uses digital media every day	7		1	7	1	30	2	0	90	120	1	1
197	ASD	1	0	1	3	1	0	1	2	1	2	1	1	0		0		0	0	1	0	1	2	0	0	2	2	0	0	1	2	0	0	1	2	Mein Kind nutzt digitale Medien täglich	My child uses digital media every day	6		1	6	1	30	2	30	90	150	0	2
206	ASD	1	3	1	2	1	1	1	1	1	0	1	0	1	1	1	0	0	0	0	0	1	0	2	4	1	2	1	2	2	2	0	0	0	0	Mein Kind nutzt digitale Medien täglich	My child uses digital media every day	7		1	7	1	0	1-2	0	60	90	1	0
208	ASD	1	0	1	2	1	1	1	2	1	3	1	3	1	2	1	0	0	0	1	0	0	0	0	0	1	2	0	0	1	1	1	1	3	3	Mein Kind nutzt digitale Medien täglich	My child uses digital media every day	6		1	6	4		4		240	240	2	0
210	ASD	1	0	1	3	1	0	1	0	1	3	1	3	1	2	1	0	0	0	1	1	0	1	0	0	2	2	0	0	0	0	1	1	2	2	Mein Kind nutzt digitale Medien täglich	My child uses digital media every day	6		1	6	2	0	2	0	120	120	0	0
211	ASD	1	3	1	3	1	1	1	3	1	2	1	1	1	1	1	0	0	1	1	0	1	1	3	4	1	1	0	2	2	3	1	1	2	2	Mein Kind nutzt digitale Medien täglich	My child uses digital media every day	7		1	7	1		2-4		60	180	3	1
213	ASD	1	1	1	3	1	2	1	1	1	1	1	1	1	1	1	1	0	0	1	0	0	1	0	1	3	3	0	1	0	2	1	1	1	2	Mein Kind nutzt digitale Medien täglich	My child uses digital media every day	5		1	5	1	0	2	0	60	120	3	2
214	ASD	1	0	1	3	1	0	1	1	1	2	1	3	1	0	1	0	0	0	1	0	0	1	0	0	3	4	0	0	1	2	4	4	1	1	Mein Kind nutzt digitale Medien täglich	My child uses digital media every day	2		1	2	1	0	1	30	60	90	2	3
215	ASD	1	1	1	1	1	3	1	3	1	3	1	3	1	1	1	0	1	1	1	1	1	1	0	1	0	1	2	3	2	3	2	2	2	2	Mein Kind nutzt digitale Medien täglich	My child uses digital media every day	3		1	3	5		8		300	480	2	1
221	ASD	1	0	1	2	1	2	0		1	3	1	2	1	0	0		0	0	0	0	0	0	0	0	3	3	1	3	0		1		2	4	Mein Kind nutzt digitale Medien täglich	My child uses digital media every day	2		1	2	1	30	2		90	120	2	2
222	ASD	0		1	3	1	0	1	1	1	2	0		1	0	1	1	0	0	1	0	0	1	0	0	2	3	0	0	1	2	0	0	1	2	Mein Kind nutzt digitale Medien täglich	My child uses digital media every day	7		1	7	1	0	2	0	60	120	2	2
226	ASD	1	0	1	3	1	1	1	1	1	2	1	3	1	0	1	0	0	0	1	1	0	1	0	0	4	4	1	1	1	1	2	2	3	3	Mein Kind nutzt digitale Medien täglich	My child uses digital media every day	5		1	5	3	30	4	10	210	250	3	1
227	ASD	1	0	1	2	1	0	0		1	3	1	2	0		1	1	0	0	1	0	0	0	0	0	2	2	0	0	0	0	1	1	2	2	Mein Kind nutzt digitale Medien täglich	My child uses digital media every day	7		1	7	1	30	1	30	90	90	2	2
228	ASD	1	0	1	2	1	0	1	2	1	2	1	1	0		0		0	0	1	0	0	0	0	0	2	2	0	0	2	2	1	1	2	2	Mein Kind nutzt digitale Medien täglich	My child uses digital media every day	5		1	5	1	0	1	30	60	90	2	2
232	ASD	1	0	0	0	1	3	1	1	1	2	1	1	1	3	1	0	1	0	0	0	0	1	0	0	0	0	2	3	1	1	2	2	1	1	Mein Kind nutzt digitale Medien täglich	My child uses digital media every day	1		1	1	2	0	2	30	120	150	2	2
235	TD	1	1	1	2	1	2	1	1	1	3	1	3	1	3	1	1	1	0	0	0	0	2	0	1	1	2	2	3	0	2	3	3	1	3	Mein Kind nutzt digitale Medien täglich	My child uses digital media every day	2		1	2	2	0	4	0	120	240	2	3
240	ASD	1	3	1	1	1	1	1	0	1	3	1	0	1	0	1	0	0	0	1	0	1	0	3	4	1	2	1	0	1	1	0	0	1	2	Mein Kind nutzt digitale Medien täglich	My child uses digital media every day	4		1	4	3	0	5	0	180	300	3	3
242	ASD	1	0	1	3	1	1	1	0	1	3	1	0	0		0		1	0	1	0	0	1	3	4	3	4	0	1	0	0	0	0	4	4	Mein Kind nutzt digitale Medien täglich	My child uses digital media every day	2		1	2	4	0	4	0	240	240	3	0
245	ASD	1	0	1	1	1	3	1	0	1	1	1	3	1	3	1	1	0	0	0	0	0	1	0	0	1	1	3	3	0	0	4	4	3	4	Mein Kind nutzt digitale Medien täglich	My child uses digital media every day	5		1	5	2	0	2	0	120	120	0	1
249	ASD	1	0	1	0	1	1	1	1	1	3	1	1	0		1	1	0	0	0	0	0	2	0	0	1	0	1	1	2	2	4	4	4	4	Mein Kind nutzt digitale Medien täglich	My child uses digital media every day	4		1	4	2	30	5	30	150	330	2	2
250	ASD	1	0	1	3	1	3	1	2	1	2	1	1	0		1	1	1	0	1	0	0	1	0	0	2	3	1	1	1	2	1	1	2	3	Mein Kind nutzt digitale Medien täglich	My child uses digital media every day	4		1	4	2	0	3	0	120	180	2	2
255	ASD	1	0	1	3	1	1	0		1	3	1	3	0		1	2	0	0	1	0	0	0	0	0	2	2	1	1	0	0	2	2	2	2	Mein Kind nutzt digitale Medien täglich	My child uses digital media every day	5		1	5	1	30	2	0	90	120	2	2
256	ASD	1	0	1	3	1	3	1	0	1	0	1	0	1	0	1	0	1	0	1	0	0	1	4	4	4	4	4	4	0	0	0	0	0	0	Mein Kind nutzt digitale Medien täglich	My child uses digital media every day	4		1	4	2	30	2	20	150	140	3	3
257	ASD	1	0	1	3	1	0	1	2	1	1	1	3	0		1	2	0	0	1	0	0	2	0	0	2	3	0	0	0	1	3	4	1	2	Mein Kind nutzt digitale Medien täglich	My child uses digital media every day	5		1	5	2	0	3	0	120	180	1	2
258	ASD	1	0	1	2	1	0	1	1	1	1	1	3	1	0	0		0	0	1	0	0	1	0	0	2	2	0	0	1	1	3	3	0	0	Mein Kind nutzt digitale Medien täglich	My child uses digital media every day	4		1	4	1		1		60	60	2	2
262	ASD	1	2	1	3	1	3	1	2	1	2	1	3	1	0	1	1	1	0	1	0	1	0	1	2	3	4	1	2	1	2	2	2	1	2	Mein Kind nutzt digitale Medien täglich	My child uses digital media every day	8		1	8	3	0	4	0	180	240	2	1
263	TD	1	3	1	1	1	0	1	1	1	3	1	3	1	0	1	2	0	1	1	1	1	1	2	2	1	1	0	0	2	2	2	2	1	1	Mein Kind nutzt digitale Medien täglich	My child uses digital media every day	5		1	5	Finde das muss auf jedes Kind individuell angepasst werden	Es kommt schnell vie Zeit zusammen	Muss auf jedes Kind individuell angepasst werden	Es kommt schnell viel Zeit zusammen			2	1
267	ASD	0		1	1	1	3	1	3	1	3	1	3	1	1	1	0	1	0	0	1	1	1	3	3	1	1	2	3	2	3	1	1	1	2	Mein Kind nutzt digitale Medien täglich	My child uses digital media every day	6		1	6	1	30	3	0	90	180	3	3
271	TD	1	0	1	1	1	0	0		0		1	2	0		0		0	0	0	0	0	0	0	0	0	2	0	0	0	0	1	1	0	0	Mein Kind nutzt digitale Medien bisher nicht täglich	My child does not use digital media every day yet		8	0	8	0	30	1	0	30	60	0	0
272	ASD	1	2	1	2	1	2	1	2	1	3	1	3	1	3	1	1	1	1	1	1	1	1	0	3	1	4	1	4	0	4	2	4	2	4	Mein Kind nutzt digitale Medien täglich	My child uses digital media every day	3		1	3	1-2		Egal		90		1	1
273	ASD	1	0	1	1	1	0	1	3	1	1	1	0	0		1	0	0	0	1	1	1	0	0	0	3	4	0	1	2	2	0	0	0	2	Mein Kind nutzt digitale Medien täglich	My child uses digital media every day	4		1	4	4	30	6	0	270	360	3	1
276	ASD	1	0	1	2	1	2	1	3	0		1	2	1	2	1	1	0	0	0	0	0	2	0	0	2	3	1	2	2	3	3	3	2	3	Mein Kind nutzt digitale Medien täglich	My child uses digital media every day	5		1	5	1	30	3	0	90	180	3	3
278	ASD	1	0	1	3	1	3	1	3	1	3	1	3	1	3	1	1	0	0	0	0	0	2	0	0	2	4	1	4	1	3	2	3	1	3	Mein Kind nutzt digitale Medien täglich	My child uses digital media every day	2		1	2	0	30	4	0	30	240	1	1
284	ASD	1	0	1	3	1	2	1	0	1	1	1	3	1	0	1	0	1	0	1	0	0	0	0	0	3	2	2	2	0	0	4	4	1	1	Mein Kind nutzt digitale Medien täglich	My child uses digital media every day	6		1	6	3	30	3	30	210	210	2
287	ASD	1	0	1	1	1	1	1	1	1	2	1	0	0		1	1	0	0	0	0	1	0	0	0	1	1	1	1	1	1	2	3	2	2	Mein Kind nutzt digitale Medien täglich	My child uses digital media every day	5		1	5	0	30	1	30	30	90	0	1
296	ASD	1	0	1	3	1	0	1	0	1	1	0		1	3	0		0	0	1	0	1	0	0	0	2	2	1	1	0	0	3	3	0	2	Mein Kind nutzt digitale Medien täglich	My child uses digital media every day	4		1	4	2	0	3	0	120	180	0	2
299	ASD	1	0	1	3	1	3	1	1	1	3	1	0	1	2	1	0	1	0	1	0	0	1	0	1	4	4	2	0	0	2	0	0	2	3	Mein Kind nutzt digitale Medien täglich	My child uses digital media every day	10		1	10	5	0	5	0	300	300	3	3
303	ASD	1	1	1	0	1	2	0		0		1	0	0		1	0	0	0	0	0	0	0	1	1	0	0	2	2	0	0	1	1	0	0	Mein Kind nutzt digitale Medien täglich	My child uses digital media every day	4		1	4	0	30	1	0	30	60	1	1
315	ASD	1	0	1	1	1	3	1	2	1	2	1	3	1	3	0		1	0	1	0	1	0	1	0	1	1	1	2	1	2	3	4	1	2	Mein Kind nutzt digitale Medien täglich	My child uses digital media every day	7		1	7	0	30	1	30	30	90	2	1
322	ASD	1	0	1	3	1	2	1	1	1	0	1	1	1	1	1	1	1	0	1	0	0	1	0	0	3	4	1	1	1	3	2	3	0	0	Mein Kind nutzt digitale Medien täglich	My child uses digital media every day	5		1	5	2	0	4	0	120	240	2	2
327	ASD	1	0	1	3	1	0	1	0	1	3	1	3	0		1	1	0	0	1	0	0	0	0	0	1	1	0	0	0	0	2	2	1	2	Mein Kind nutzt digitale Medien täglich	My child uses digital media every day	6		1	6	0,5-1	30-60 insgesamt alle digitalen Medien	0,5-1,5	30-90 insgesamt alle digitalen Medien	45	60	2	3
330	ASD	1	0	1	1	1	1	1	0	1	2	1	3	0		1	3	0	0	0	0	0	0	0	0	0	1	0	1	0	0	2	3	0	1	Mein Kind nutzt digitale Medien bisher nicht täglich	My child does not use digital media every day yet		10	0	10	0	0	1	0	0	60	0	0
333	ASD	1	0	1	2	1	0	1	2	1	3	1	3	0		0		0	0	0	0	0	0	0	0	0	2	0	0	1	1	2	2	1	2	Mein Kind nutzt digitale Medien bisher nicht täglich	My child does not use digital media every day yet		10	0	10								2
338	ASD	1	2	1	3	1	1	1	3	1	2	1	3	1	3	0		0	1	1	0	1	1	0	1	1	2	0	0	1	2	4	4	1	2	Mein Kind nutzt digitale Medien täglich	My child uses digital media every day	8		1	8	1	30	2	0	90	120	2	2
340	ASD	1	1	1	3	1	3	1	3	1	1	1	0	0		1	0	1	1	1	0	1	1	1	2	1	1	3	3	4	4	0	0	2	2	Mein Kind nutzt digitale Medien täglich	My child uses digital media every day	2		1	2	2	0	4	0	120	240	3	2
341	TD	1	1	1	3	1	3	1	0	1	2	1	0	0		1	0	1	1	1	0	0	1	1	1	3	3	3	3	0	0	0	0	2	2	Mein Kind nutzt digitale Medien täglich	My child uses digital media every day	2		1	2	2	0	4	0	120	240	2	1
342	TD	1	0	1	3	1	2	1	0	1	3	1	3	1	2	1	0	1	0	1	0	1	2	0	0	3	3	0	1	0	0	1	1	2	2	Mein Kind nutzt digitale Medien täglich	My child uses digital media every day	6		1	6	0	45	1	0	45	60	3	2
344	TD	1	1	1	2	1	1	1	2	1	2	1	3	1	3	0		1	0	1	0	0	1	0	1	1	1	0	1	0	2	2	2	1	2	Mein Kind nutzt digitale Medien täglich	My child uses digital media every day	7		1	7	0	25	1	30	25	90	2	2
348	ASD	1	3	1	3	1	3	1	1	1	3	1	3	1	3	1	0	0	1	1	1	0	1	2	2	2	2	2	3	0	1	0	3	2	4	Mein Kind nutzt digitale Medien täglich	My child uses digital media every day	1		1	1	3	0	5	0	180	300	3	1
358	ASD	1	1	1	3	1	3	0		1	1	1	0	0		0		0	0	1	0	0	2	2	3	4	4	4	4	0	0	0	0	0	2	Mein Kind nutzt digitale Medien täglich	My child uses digital media every day	8		1	8	3-5 Stunden	180-300 Minuten	5-7 Stunden	300-420 Minuten	240	360	3	2
371	ASD	1	0	1	2	1	1	1	2	1	3	1	2	1	2	1	1	0	0	1	0	0	0	0	0	0	2	1	0	0	3	1	1	3	3	Mein Kind nutzt digitale Medien täglich	My child uses digital media every day	3		1	3	1	0	2	0	60	120	2	2
385	TD	1	0	1	1	1	0	0		0		1	2	0		1	2	0	0	0	0	0	0	0	0	0	1	0	0	0	0	1	2	0	0	Mein Kind nutzt digitale Medien bisher nicht täglich	My child does not use digital media every day yet		14	0	14							0	0
386	TD	1	0	1	3	1	2	0		1	1	1	2	0		1	1	0	0	1	0	0	1	0	0	0	0	1	1	0	0	1	2	0	2	Mein Kind nutzt digitale Medien täglich	My child uses digital media every day	4		1	4	0	30	1	0	30	60	0	2
389	ASD	1	2	1	0	1	3	1	0	1	0	1	1	1	0	1	0	0	0	0	0	0	1	2		0		2	3	0		1		0		Mein Kind nutzt digitale Medien täglich	My child uses digital media every day	8		1	8	1		2		60	120	0	1
390	ASD	0		1	3	1	2	0		1	3	0		0		0		0	0	1	0	0	0	0	0	2	2	1	1	0	0	2	2	2	2	Mein Kind nutzt digitale Medien täglich	My child uses digital media every day	2.5		1	2.5	1	0	2	0	60	120	2	2
391	ASD	1	1	1	0	1	3	0		1	1	1	2	0		1	0	0	0	0	0	0	0	1	2	0	0	4	4	0	0	2	2	1	2	Mein Kind nutzt digitale Medien täglich	My child uses digital media every day	6		1	6	6	0	6	0	360	360	3	1
398	ASD	1	2	0		1	2	0		0		1	3	0		1	0	0	0	0	0	0	0	1	1	1	2	0	0	0	0	2	3	0	0	Mein Kind nutzt digitale Medien täglich	My child uses digital media every day	5		1	5	0	30	1	0	30	60	1	1
399	ASD	1	1	1	3	1	3	1	0	1	0	1	0	1	3	1	0	1	0	1	0	0	1	1	1	4	4	4	4	0	0	0	0	0	1	Mein Kind nutzt digitale Medien täglich	My child uses digital media every day	2		1	2	5	30	6	0	330	360	3	3
400	ASD	1	1	1	3	1	3	1	3	0		1	1	0		0		1	0	1	0	1	1	1	1	1	2	1	1	2	3	1	1	2	2	Mein Kind nutzt digitale Medien täglich	My child uses digital media every day	6		1	6	3	0	4	0	180	240	3	2
403	ASD	1	1	1	3	1	3	0		1	1	1	1	0		0		0	1	0	0	0	1	4	4	4	4	1	1	0	0	2	2	0	0	Mein Kind nutzt digitale Medien täglich	My child uses digital media every day	2.5		1	2.5	6-8				420		3	3
408	ASD	1	0	1	3	1	3	1	1	1	2	1	0	1	0	1	1	1	0	1	1	1	1	0	0	4	4	0	0	1	1	0	0	2	3	Mein Kind nutzt digitale Medien täglich	My child uses digital media every day	5		1	5	1		3		60	180	1	3
409	ASD	1	1	1	3	1	0	1	2	1	0	1	3	1	2	0		0	0	1	0	0	1	0	0	2	3	0	0	1	2	1	1	0	0	Mein Kind nutzt digitale Medien täglich	My child uses digital media every day	8		1	8	2	0	3	0	120	180	1	2
411	ASD	1	0	1	3	1	3	1	3	1	3	0		0		0		0	0	1	0	1	2	4	4	1	4	3	4	4	4	0	0	0	0	Mein Kind nutzt digitale Medien täglich	My child uses digital media every day	4		1	4	0	30			30		3	0
422	ASD	1	3	1	2	1	3	0		1	2	1	0	1	2	1	0	1	1	1	1	0	1	3	4	1	0	1	2	0	0	1	1	2	2	Mein Kind nutzt digitale Medien täglich	My child uses digital media every day	9		1	9	2	30	4	0	150	240	3	0
425	ASD	1	0	1	2	1	3	0		1	2	0		0		0		0	0	1	0	0	0	0	0	2	2	1	2	0	0	0	0	2	2	Mein Kind nutzt digitale Medien täglich	My child uses digital media every day	6		1	6	1	30	2	0	90	120	2	1
426	ASD	1	0	0		1	3	0		1	3	0		0		0		0	0	0	0	0	1	0	0	0	0	2	2	0	0	0	0	4	4	Mein Kind nutzt digitale Medien täglich	My child uses digital media every day	9		1	9	4	0	4	0	240	240	0	0
428	ASD	1	0	1	3	1	3	1	0	1	0	1	1	0		1	0	0	0	1	0	0	1	0	0	4	4	1	1	0	0	0	1	0	0	Mein Kind nutzt digitale Medien täglich	My child uses digital media every day	3		1	3	6	0	6	0	360	360	3	3
431	ASD	1	3	1	0	1	3	1	1	1	2	0		1	0	1	0	1	1	0	0	0	1	2	2	0	0	4	4	0	1	0	0	1	1	Mein Kind nutzt digitale Medien täglich	My child uses digital media every day	3		1	3	1	30	3	0	90	180	1	1
432	ASD	1	0	1	2	1	2	0		1	2	1	2	0		0		1	0	0	0	0	1	0	0	0	2	1	1	0	0	2	2	2	2	Mein Kind nutzt digitale Medien bisher nicht täglich	My child does not use digital media every day yet		13	0	13	0	30	2	0	30	120	2	0
433	ASD	1	1	1	3	1	1	0		0		1	1	0		1	1	0	0	0	0	0	2	0	0	2	3	0	1	0	0	0	1	0	0	Mein Kind nutzt digitale Medien täglich	My child uses digital media every day	3		1	3	1	0	1	30	60	90	0	1
434	ASD	1	1	1	1	1	2	1	1	1	3	1	1	1	3	1	1	0	0	0	0	0	0	1	1	2	2	1	1	1	1	1	1	1	1	Mein Kind nutzt digitale Medien täglich	My child uses digital media every day	3		1	3	2	0	2	0	120	120	1	1
443	ASD	1	0	1	3	1	1	0		1	3	1	3	0		1	1	0	0	1	0	0	0	0	0	2	2	0	0	0	0	2	2	2	2	Mein Kind nutzt digitale Medien täglich	My child uses digital media every day	3		1	3	1	0	2	0	60	120	3	2
444	ASD	1	0	1	1	1	2	1	1	0		1	3	0		1	0	0	0	0	0	0	1	0	0	1	2	1	1	0	2	2	3	0	2	Mein Kind nutzt digitale Medien täglich	My child uses digital media every day	6		1	6	0	30	1	0	30	60	1	1
445	ASD	1	2	1	0	1	3	1	1	1	2	1	3	0		0		1	1	0	0	0	1	1	2	0	0	1	1	1	1	2	2	1	2	Mein Kind nutzt digitale Medien täglich	My child uses digital media every day	9		1	9	1	30	2	0	90	120	0	1
446	ASD	1	0	1	2	1	0	1	0	1	3	1	3	1	3	1	2	0	0	1	0	0	1	0	0	2	3	0	0	0	0	3	3	2	2	Mein Kind nutzt digitale Medien täglich	My child uses digital media every day	5		1	5	2	0	2	0	120	120	1	2
448	ASD	1	3	1	0	1	3	1	1	1	1	1	2	0		0		1	1	0	0	0	1	2	2	0	0	1	1	0	0	1	2	0	2	Mein Kind nutzt digitale Medien täglich	My child uses digital media every day	8		1	8	2	0	3	0	120	180	3	3
451	ASD	1	3	1	2	1	2	1	1	1	3	1	0	0		0		0	1	0	0	1	1	2	4	1	3	1	2	0	1	0	0	2	3	Mein Kind nutzt digitale Medien täglich	My child uses digital media every day	5		1	5	2	0	4	0	120	240	3	1
453	ASD	1	1	1	1	1	0	1	1	1	3	1	3	0		1	2	0	0	0	0	0	2	1	1	1	1	0	1	1	1	2	2	2	3	Mein Kind nutzt digitale Medien bisher nicht täglich	My child does not use digital media every day yet		12-14	0		1-2	0	2-3	0	90	150	1	2
455	ASD	1	1	1	3	1	3	1	2	1	3	1	3	1	0	1	0	0	0	1	1	1	1	1	0	2	0	1	1	2	2	2	3	2	3	Mein Kind nutzt digitale Medien täglich	My child uses digital media every day	6		1	6	2	30	3	30	150	210	2	2
462	ASD	1	0	1	1	1	1	1	1	1	2	1	1	1	3	1	1	0	0	1	0	0	0	0	0	0	1	0	0	0	1	1	1	0	2	Mein Kind nutzt digitale Medien bisher nicht täglich	My child does not use digital media every day yet		Wenn ich das Gefühl habe er kann damit eigenverantwortlicher umgehen	0		0	5	2	0	5	120	1	1
466	ASD	1	0	1	2	1	1	1	2	1	3	1	3	1	2	1	1	0	0	1	0	0	0	2	2	2	2	0	1	2	2	2	2	1	2	Mein Kind nutzt digitale Medien täglich	My child uses digital media every day	4		1	4	1	0	1	30	60	90	1	2
467	ASD	1	0	1	0	1	1	1	3	1	3	1	3	0		1	0	0	0	0	0	1	0	0	0	0	0	0	0	4	4	3	3	4	4	Mein Kind nutzt digitale Medien täglich	My child uses digital media every day	6		1	6	1	30	2	0	90	120	3	1
468	ASD	1	0	1	3	1	2	1	2	1	2	1	3	1	3	1	1	0	0	1	0	0	0	0	0	2	2	1	1	2	2	2	2	2	2	Mein Kind nutzt digitale Medien täglich	My child uses digital media every day	5		1	5	1	30	2	0	90	120	2	2
474	ASD	1	0	1	1	1	0	1	0	1	2	0		0		1	1	0	0	0	0	0	0	0	0	0	0	0	0	0	0	2	2	1	1	Mein Kind nutzt digitale Medien bisher nicht täglich	My child does not use digital media every day yet		12	0	12	1	0	2	0	60	120	0	1
476	ASD	1	0	1	2	1	1	1	0	1	1	1	0	1	3	1	0	1	0	1	1	1	1	0	0	2	3	1	1	1	2	0	0	0	2	Mein Kind nutzt digitale Medien täglich	My child uses digital media every day	5		1	10	1	30	4	0	90	240	3	2
477	ASD	1	1	1	2	1	3	1	3	1	3	1	3	1	3	1	0	1	0	0	0	0	1	0	0	1	1	1	2	2	3	2	3	1	3	Mein Kind nutzt digitale Medien täglich	My child uses digital media every day	7		1	12	2	30	4	30	150	270	3	1
481	ASD	1	3	0		1	3	0		0		1	3	0		1	0	0	0	0	0	0	0	3	3	0	0	2	3	0	0	3	4	0	0	Mein Kind nutzt digitale Medien täglich	My child uses digital media every day	3		1	11	1	0	1	0	60	60	2	2
482	ASD	1	1	1	3	1	3	1	1	1	1	1	0	1	3	1	0	1	1	1	1	1	1	1	1	4	4	4	4	2	2	0	0	2	2	Mein Kind nutzt digitale Medien täglich	My child uses digital media every day	6		1	10	1	30	3	0	90	180	3	0
483	ASD	1	1	0		1	2	1	2	1	3	1	1	0		0		1	0	0	0	0	2	1	0	0	0	1	1	2	3	2	3	2	3	Mein Kind nutzt digitale Medien täglich	My child uses digital media every day	8		1	8	4	0	5	0	240	300	3	2
484	ASD	1	0	1	3	1	0	1	3	0		0		0		0		0	0	1	0	1	1	0	0	4	4	0	0	4	4	0	0	0	0	Mein Kind nutzt digitale Medien täglich	My child uses digital media every day	7		1	7	1	30	1	30	90	90	3	0
486	TD	1	0	1	2	1	1	1	2	1	3	1	0	0		1	0	0	0	0	0	0	2	0	0	2	3	1	1	2	2	0	0	3	4	Mein Kind nutzt digitale Medien täglich	My child uses digital media every day	3		1	3	1,5-2		2-3		105	150		2
487	ASD	1	3	1	1	1	3	1	2	1	3	1	1	0		1	1	1	1	1	1	1	1	4	4	1	1	2	2	2	2	2	2	3	3	Mein Kind nutzt digitale Medien täglich	My child uses digital media every day	8		1	8	2		5		120	300	3	3
491	ASD	1	0	1	3	1	0	1	2	1	3	0		1	2	1	2	0	0	1	0	1	1	0	0	3	3	0	0	2	2	1	1	3	3	Mein Kind nutzt digitale Medien täglich	My child uses digital media every day	4		1	4	4	0	4	0	240	240	3	3
492	ASD	0		0		0		0		0		0		0		0		1	1	0	0	1	1	2	2	0	2	1	2	1	2	0	0	1	1	Mein Kind nutzt digitale Medien täglich	My child uses digital media every day	4		1	4	1	0	3	0	60	180	3	1
495	ASD	1	1	1	3	1	3	1	1	1	3	0		1	0	1	0	1	0	1	0	1	1	0	1	3	4	1	1	0	1	0	0	3	4	Mein Kind nutzt digitale Medien täglich	My child uses digital media every day	2		1	2	4	0	8	0	240	480	3	0
501	TD	1	1	1	3	1	0	1	0	1	2	0		1	2	0		0	0	0	0	0	0	0	1	1	2	0	0	0	0	0	1	2	2	Mein Kind nutzt digitale Medien täglich	My child uses digital media every day	5		1	5	1	30	3	0	90	180	1	1
503	ASD	1	3	1	2	1	3	1	2	1	0	0		1	0	1	0	1	1	0	0	1	1	2	4	1	1	1	1	1	1	0	0	0	0	Mein Kind nutzt digitale Medien täglich	My child uses digital media every day	10		1	10	2	0	4	0	120	240	3	0
504	ASD	1	0	1	2	1	0	0		1	3	1	2	0		0		0	0	0	0	0	0	0	0	1	1	0	0	0	0	2	2	1	1	Mein Kind nutzt digitale Medien täglich	My child uses digital media every day	6		1	6	0	45	0	45	45	45	2	2
507	TD	1	0	1	2	1	0	1	1	1	1	1	3	1	1	0		0	0	1	1	1	1	2	2	2	2	0	0	2	2	2	2	1	1	Mein Kind nutzt digitale Medien bisher nicht täglich	My child does not use digital media every day yet		10	0	10	0	30	1	0	30	60	1	2
508	TD	1	0	1	1	1	0	1	0	1	3	1	3	1	3	1	1	0	0	1	0	0	0	0	0	1	1	0	0	0	0	2	2	1	1	Mein Kind nutzt digitale Medien bisher nicht täglich	My child does not use digital media every day yet		12	0	12	1	0	1	0	60	60	1	2
515	TD	1	0	1	2	1	2	1	1	1	2	1	3	0		0		1	0	1	0	0	1	2	2	2	2	2	2	1	1	2	2	2	2	Mein Kind nutzt digitale Medien täglich	My child uses digital media every day	6		1	6	1		2		60	120	2	2
519	TD	1	0	1	2	1	0	0		1	3	1	3	0		1	1	0	0	0	0	0	0	0	0	1	1	1	1	0	0	1	1	1	2	Mein Kind nutzt digitale Medien bisher nicht täglich	My child does not use digital media every day yet		11	0	11		30	1	0	30	60		1
522	TD	1	0	1	1	1	1	0		1	2	1	3	0		1	1	0	0	0	0	0	0	0	0	1	1	1	1	0	0	2	2	1	2	Mein Kind nutzt digitale Medien bisher nicht täglich	My child does not use digital media every day yet		10	0	10	1	0	2	0	60	120	0	1
526	TD	1	1	1	2	1	1	1	1	1	1	1	2	1	3	1	1	0	0	1	0	0	0	0	1	1	2	1	1	1	2	2	2	1	2	Mein Kind nutzt digitale Medien täglich	My child uses digital media every day	5		1	5	2	0	4	0	120	240	2	1
[truncated: 94 more columns]
